# Supplementary material for: Manufacturing sector spatial pattern evolution and its relationship with regional economic differences: Evidence from Jiangsu, China
Source: PLoS One. 2024 Nov 20;19(11):e0312135. doi: 10.1371/journal.pone.0312135 (PMC11578477; doi:10.1371/journal.pone.0312135)
Supplement: S1 File — (XLSX) [file pone.0312135.s001.xlsx]

## Sheet: Moran's I
year	Agricultural and sideline food processing industry	Food manufacturing industry	Wine, beverage and refined tea manufacturing industry	Textile industry	Textile clothing and apparel industry	Leather, fur, feather and their products; shoemaking industry	Wood processing and wood, bamboo, rattan, palm, grass products	Furniture manufacturing	Paper and paper products industry	Printing and recording media reproduction	Culture and education, art, sports and recreation goods manufacturing	Petroleum, coal and other fuel processing industries	Chemical raw materials and chemical products manufacturing	Pharmaceutical industry	Chemical fiber manufacturing industry	Rubber and plastic products	Manufacture of non-metallic mineral products	Ferrous metal smelting and rolling processing industry	Nonferrous metal smelting and rolling processing industry	Metal products industry	General machinery manufacturing	Special equipment manufacturing	Motor industry	Manufacturing of railway, marine, aerospace and other transportation equipment	Electrical machinery and equipment manufacturing	Manufacturing of computers, communications and other electronic equipment	Instruments and apparatus manufacturing	Comprehensive utilization of waste resources	Repair of metal products, machinery and equipment
2000	0.021707	0.039281	0.124912	0.052661	0.253729	0.240384	-0.001985	0.039066	0.072493	0.468308	0.094661	-0.012712	-0.000136	-0.01655	0.19069	0.210878	0.108406	-0.025811	0.068099	0.114347	0.160715	0.413746	0.039472	-0.015163	0.122627	-0.036809	0.095713	-0.011646	-0.015335
2001	-0.013394	-0.016708	-0.009525	0.018551	0.284243	0.06757	0.074661	0.042737	0.225174	0.21107	0.072982	0.09078	0.00082	-0.032606	0.026223	0.285052	0.038543	0.086371	0.026236	0.168729	0.249055	0.127775	-0.006852	0.017009	0.190073	0.13259	0.074508	0.019551	0.029279
2002	0.046548	0.037084	0.045895	0.087707	0.346889	0.106256	0.070016	0.022075	0.166293	0.492425	0.08107	-0.020873	0.015349	-0.054748	-0.021524	0.268097	0.078532	0.166124	0.192953	0.158477	0.394982	0.150328	0.061989	0.050929	0.148934	0.087899	0.06442	-0.020118	-0.019793
2003	-0.004389	-0.049685	0.070301	0.211817	0.2726	0.157504	0.106001	0.158455	0.05074	0.102528	0.120928	-0.014294	0.088528	0.028455	-0.017433	0.335228	0.292446	-0.024272	-0.021078	0.156519	0.177381	0.115717	0.318473	-0.003079	0.013257	0.182948	0.127815	0.180311	-0.039162
2004	0.202408	0.07442	-0.041938	0.41269	0.382206	0.28591	0.157696	0.303889	0.241698	0.329626	0.232528	0.004519	-0.006741	0.060155	0.008298	0.072528	0.129708	-0.013327	-0.073088	0.300925	0.450663	0.218699	0.040131	0.020559	0.139775	0.028787	0.120623	0.104935	-0.004932
2005	0.300768	-0.029123	0.158044	0.353549	0.336629	0.317354	0.105237	0.077196	0.432018	0.16299	0.144352	0.048163	0.02344	-0.049725	-0.029322	0.241681	-0.008273	0.164734	0.01538	0.308333	0.28675	0.10484	0.161934	-0.009685	0.061553	0.062859	0.067498	0.111929	0.013913
2006	0.01712	-0.102881	-0.0244	0.343621	0.283433	0.175039	0.038434	0.163063	0.124529	0.211206	0.108965	-0.051319	0.031342	0.011411	-0.001072	0.240981	0.082342	-0.001167	0.031372	0.1515	0.346434	0.254218	-0.004577	0.006274	0.142581	0.068903	0.039107	-0.018988	0.063861
2007	-0.000109	-0.029025	0.008609	0.223336	0.298569	0.041811	-0.01198	0.004038	-0.01411	0.216909	0.055701	-0.032611	-0.015231	-0.014662	0.000675	0.221768	0.109043	0.111805	-0.029906	0.308333	0.427708	0.257106	0.095391	-0.023939	0.052272	0.028833	-0.016497	0.055802	0.154313
2008	0.110515	-0.057395	-0.013738	0.051379	0.078809	0.142259	0.252118	-0.00444	-0.037312	0.140216	0.058478	-0.016147	-0.027884	-0.002055	0.000856	0.100648	0.077314	-0.008126	-0.041779	0.191263	0.070907	0.093997	0.087303	-0.189133	0.085828	0.001253	-0.003993	-0.027072	-0.031182
2009	0.055339	0.011703	0.00177	0.157033	-0.066731	0.270525	0.229649	-0.025344	0.138761	0.258658	0.135457	-0.032293	0.053927	-0.007589	-0.027149	0.128035	-0.017505	-0.005047	-0.052399	-0.001796	0.190964	0.177868	0.053493	0.075111	0.328821	0.006368	0.035873	-0.007293	0.016988
2010	0.272639	-0.016198	0.018842	0.126653	-0.015698	0.207845	0.183612	0.017877	-0.025545	0.125302	0.083663	-0.058085	0.008458	0.101988	0.006646	0.058986	-0.022367	0.013704	-0.10373	0.048326	0.16736	0.286254	-0.001128	0.11399	0.109202	0.009162	0.064829	-0.030232	0.000313
2011	0.047063	-0.015521	-0.032216	0.1289	0.08339	0.20538	0.154716	0.06659	0.004263	0.094036	0.132242	0.089135	-0.004822	-0.012544	-0.018689	0.02924	0.026588	-0.020094	-0.020364	0.145734	0.115907	0.226183	-0.005309	0.102113	0.191383	-0.080313	0.155074	-0.034355	-0.029289
2012	0.0917	0.110696	-0.000118	0.226593	0.055234	0.015272	-0.015625	0.151132	0.039253	0.080741	-0.026587	-0.040974	0.010632	0.139574	-0.020326	0.136262	-0.032104	-0.030939	0.092998	0.020507	0.139459	0.103903	-0.016374	0.123841	0.248534	-0.018494	0.063637	0.054965	0.076511
2013	0.051367	0.060137	0.016408	0.121286	0.111601	0.012431	0.068744	0.110117	0.111745	0.1654	-0.084442	-0.033842	-0.001749	-0.020743	-0.003395	0.080405	0.124545	-0.027386	0.01972	0.211207	0.007291	0.186519	0.246122	-0.025241	0.000625	-0.027922	0.110174	0.011818	-0.04237
2014	0.046718	-0.040212	0.107363	0.240198	0.067612	0.027128	0.005943	0.098158	-0.009026	0.079714	0.053603	0.014971	0.06942	-0.047069	0.122742	0.205631	0.10593	-0.000629	0.084179	0.088826	0.312752	0.218299	0.184911	0.001333	0.084212	0.153228	0.134651	0.071282	-0.028689
2015	-0.032836	-0.035574	0.024962	0.163341	0.170585	-0.014312	0.097076	-0.018887	0.045668	-0.030665	0.073812	-0.040923	-0.014237	-0.068759	-0.001499	0.223398	0.119961	0.138709	-0.0573	0.091867	0.310783	0.238627	0.070716	0.084513	0.055244	0.011125	-0.000619	-0.034534	-0.022683
2016	0.066651	-0.027476	-0.061662	0.200553	0.20941	0.040967	0.155981	0.111978	0.223118	0.167023	0.045732	-0.04103	0.027641	-0.084989	-0.001788	0.084578	0.077236	0.028996	0.033187	0.148388	0.175766	0.161143	0.012675	0.00205	0.136164	0.135482	0.085873	0.240195	-0.017418
2017	0.101131	-0.043195	-0.011881	0.211722	0.071145	-0.038136	0.091143	0.102542	0.016985	0.045466	0.131774	-0.038825	0.013304	-0.053438	-0.017642	0.242851	0.155826	-0.009296	0.000892	0.140333	0.365055	0.044363	0.052634	-0.008002	0.209664	0.043365	0.103326	0.109758	0.030387
2018	0.033457	0.038523	-0.040518	0.174109	0.015557	-0.015886	0.174755	0.108201	0.020861	0.05417	0.007671	-0.035272	0.004288	-0.063254	-0.035531	0.008523	0.01778	0.160352	0.104247	0.187515	0.430232	0.176003	0.043637	0.157132	-0.033471	-0.060234	-0.041962	0.104348	0.029503
2019	0.062454	0.046956	-0.016166	0.158761	0.006521	0.169657	0.289203	0.100029	-0.031088	0.100958	0.047661	-0.002415	-0.003466	-0.029682	-0.041341	0.041935	-0.022979	-0.01102	-0.094374	0.164118	0.417297	0.152792	0.031453	-0.05866	-0.003712	-0.038298	0.018541	0.173422	-0.012259
2020	0.007885	0.076368	-0.041633	0.011375	0.080909	0.036453	0.107844	0.118207	0.11781	-0.029791	0.032546	0.077042	-0.017554	0.081326	0.045722	0.15647	0.17236	0.0077	-0.03324	0.107012	0.188744	0.206598	0.105711	0.00771	0.095622	0.037294	0.062947	-0.001732	0.199039
