# Supplementary material for: Manufacturing sector spatial pattern evolution and its relationship with regional economic differences: Evidence from Jiangsu, China
Source: PLoS One. 2024 Nov 20;19(11):e0312135. doi: 10.1371/journal.pone.0312135 (PMC11578477; doi:10.1371/journal.pone.0312135)
Supplement: S2 File — (XLSX) [file pone.0312135.s002.xlsx]

## Sheet: Sheet1
	county	registered capital in 2002 (10000 yuan)	registered capital in 2019 (10000 yuan)
2.1.registered capital of new enterprises in printing and recording media reproduction	Xuanwu	920.6	23
	Qinhuai	509.301	16
	Jianye	265.85	5
	Gulou(Nanjing)	531	55
	Pukou	314.5	0
	Qixia	612	1
	Yuhuatai	20	100
	Jiangning	1109.33	257
	Luhe	241	30
	Lishui	150.2	303
	Gaochun	488.121	0
	Xishan	6291.5	1550
	Huishan	1025	124
	Binhu	1161.2	30
	Liangxi	825.05	0
	Xinwu	2300	500
	Jiangyin	9846	1780
	Yixing	6873.5	503
	Gulou(Xuzhou)	82	0
	Yunlong	706.5	0
	Jiawang	0.5	0
	Quanshan	2062	0
	Tongshan	29.8	123
	Fengxian	350	33
	Peixian	12	5523
	Suining	1101	104
	Xinyi	62	992
	Pizhou	30	3
	Tianning	479.001	151
	Zhonglou	375	151
	Xinbei	960	250
	Wujin	1244	463
	Jintan	287.1	1050
	Liyang	2156.2	0
	Huqiu	3752	823
	Wuzhong	3345.5	1002
	Xiangcheng	8501	1400
	Gusu	432.5	710
	Wujiang	1620	1080
	Changshu	6985	309
	Zhangjiagang	2466.64	1010
	Kunshan	8407.8	4545
	Taicang	4953.25	3410
	Chongchuan	2471.5	770
	Gangzha	106	605
	Tongzhou	2331.1	220
	Rudong	1702.1	160
	Qidong	946.2	0
	Rugao	1892.76	2488
	Haimen	617.1	580
	Haian	870.5	5112
	Lianyun	152.3	30
	Haizhou	111.3	1000
	Ganyu	282.26	1123
	Donghai	150.5	1040
	Guanyun	2	10
	Guannan	10	0
	Huaian	370	122
	Huaiyin	5.08	591
	Qingjiangpu	453.6	2713
	Hongze	101	350
	Lianshui	562	1135
	Xuyi	436.015	0
	Jinhu	102.3	0
	Tinghu	61.7	6070
	Yandu	1009.5	1008
	Dafeng	1184.2	100
	Xiangshui	26.5	40
	Binhai	282	10
	Funing	113	702
	Sheyang	54.1025	115
	Jianhu	760.5	510
	Dongtai	151.5	411
	Guangling	1615.91	0
	Hanjiang	1393.75	8
	Jiangdu	3151.1	1173
	Baoying	459.13	100
	Yizheng	91	21
	Gaoyou	1158.4	10
	Jingkou	455.5	0
	Runzhou	673	20
	Dantu	282.9	411
	Danyang	4210.8	1605
	Yangzhong	805	506
	Jurong	207.5	1070
	Hailing	3.3	130
	Gaogang	24.72	150
	Jiangyan	404.5	708
	Xinghua	207.8	2450
	Jingjiang	1673	50
	Taixing	109.8	4743
	Sucheng	244.55	4501
	Suyu	67.8	10030
	Shuyang	924	3230
	Siyang	780	230
	Sihong	173	21

## Sheet: Sheet2
	county	registered capital in 2004 (10000 yuan)	registered capital in 2020 (10000 yuan)
2.2.registered capital of new enterprises in textile clothing and apparel industry	Xuanwu	159.3	35
	Qinhuai	2287.6	357
	Jianye	1174	1106
	Gulou(Nanjing)	1030.2	104
	Pukou	420.25	199.25
	Qixia	314	1250
	Yuhuatai	573.5	16
	Jiangning	3666.9	4171.6
	Luhe	6338	1913.2
	Lishui	3848.6	1573
	Gaochun	3031.5	1774
	Xishan	28364.2	2254.5
	Huishan	1776.87	687
	Binhu	4845.3	6
	Liangxi	2166	120
	Xinwu	749	1120
	Jiangyin	17570.6	44152
	Yixing	1904.5	2039
	Gulou(Nanjing)	2100	200
	Yunlong	52	1600
	Jiawang	1314	102
	Quanshan	51.5	100
	Tongshan	557.02	501
	Fengxian	0	1207.5
	Peixian	73.4	2256
	Suining	182	7867.5
	Xinyi	4146.25	3770
	Pizhou	653	1370
	Tianning	1389.8	876
	Zhonglou	902.8	1121
	Xinbei	464	7261
	Wujin	6208.71	5142.8
	Jintan	9482.34	1282
	Liyang	2354.8	392
	Huqiu	8518	1100
	Wuzhong	20644	3688
	Xiangcheng	6644.5	1800
	Gusu	1421.98	40
	Wujiang	13290.5	7533
	Changshu	92010.4	30222.3
	Zhangjiagang	18118.8	29332.9
	Kunshan	22943.2	16431
	Taicang	5250.3	2989
	Chongchuan	5343.93	6689
	Gangzha	2506.21	1480
	Tongzhou	109365	14998.2
	Rudong	27050.6	4686.9
	Qidong	31293.2	1589
	Rugao	49370.5	21611
	Haimen	50505.4	6242
	Haian	38607.7	7230.8
	Lianyun	90	25
	Haizhou	555	1368
	Ganyu	1307.8	4144
	Donghai	240	3748
	Guanyun	160	9143.2
	Guannan	1320	2004.5
	Huaian	2901.5	1231
	Huaiyin	682.8	2325.5
	Qingjiangpu	448.262	4292
	Hongze	5260	1185.5
	Lianshui	1029	2487.05
	Xuyi	1144.82	997
	Jinhu	490	1180
	Tinghu	5978.75	417
	Yandu	1727.5	306
	Dafeng	2888.9	1877
	Xiangshui	1203.4	4022
	Binhai	1362.11	5074
	Funing	1921.2	3494
	Sheyang	844.27	13114
	Jianhu	1404	471
	Dongtai	4144.96	8708
	Guangling	2025.5	553
	Hanjiang	24657.5	1667.5
	Jiangdu	3199.7	6757.3
	Baoying	4991.2	1126
	Yizheng	1674.01	3716
	Gaoyou	2986	2502
	Jingkou	171	24
	Runzhou	61.1	755
	Dantu	325	930
	Danyang	2433.29	4601.4
	Yangzhong	2347	8754
	Jurong	10927.8	2997.3
	Hailing	2558.36	834.4
	Gaogang	1658	1286
	Jiangyan	3407.93	3054
	Xinghua	3126.3	3521.8
	Jingjiang	4321.77	5231
	Taixing	4525.69	16130
	Sucheng	2749.65	3748
	Suyu	1768.5	4189.1
	Shuyang	2114.5	14108.5
	Siyang	1435.86	9642
	Sihong	426.5	121391

## Sheet: Sheet3
	county	registered capital in 2005 (10000 yuan)	registered capital in 2019 (10000 yuan)
2.3.registered capital of new enterprises in leather, fur, feather and their products; shoemaking industry	Xuanwu	0	0
	Qinhuai	140	120
	Jianye	0	0
	Gulou(Nanjing)	5	0
	Pukou	20	1
	Qixia	1.5	500
	Yuhuatai	10	23
	Jiangning	1683.1	1857
	Luhe	35	62
	Lishui	1246.8	74
	Gaochun	341	1444
	Xishan	133.45	10
	Huishan	1306.95	66
	Binhu	2	8
	Liangxi	63	20
	Xinwu	1	1
	Jiangyin	91	76
	Yixing	854	207
	Gulou(Nanjing)	100	0
	Yunlong	5	0
	Jiawang	150	32
	Quanshan	0.3	0
	Tongshan	0	43
	Fengxian	0	1400
	Peixian	6300.5	3358
	Suining	1	1651
	Xinyi	75	1815
	Pizhou	0	808
	Tianning	103	0
	Zhonglou	100	320
	Xinbei	63	510
	Wujin	694.1	1020
	Jintan	932	94
	Liyang	111.5	98.5
	Huqiu	170	0
	Wuzhong	946.35	160
	Xiangcheng	2844	55
	Gusu	33.5	5
	Wujiang	2257.9	1418
	Changshu	16556.7	300.5
	Zhangjiagang	5131.4	501.5
	Kunshan	5544	247
	Taicang	435.8	40
	Chongchuan	361.2	112
	Gangzha	118.1	751
	Tongzhou	19890.6	587
	Rudong	10918	113.1
	Qidong	7549	437
	Rugao	4365.28	367
	Haimen	38472	159
	Haian	1462.8	366
	Lianyun	0	0
	Haizhou	10	63
	Ganyu	10	98
	Donghai	50	3277
	Guanyun	1.5	45
	Guannan	100	1658
	Huaian	375	1200
	Huaiyin	467	185
	Qingjiangpu	156.8	0
	Hongze	293	242
	Lianshui	150	941
	Xuyi	420.5	420
	Jinhu	154	150
	Tinghu	4.9	150
	Yandu	103.3	170
	Dafeng	528	49
	Xiangshui	55	3060
	Binhai	1200	301
	Funing	165.5	501
	Sheyang	58.6	120
	Jianhu	90.5	401
	Dongtai	532	10
	Guangling	1457	173
	Hanjiang	3285.5	555
	Jiangdu	5601.1	1398.5
	Baoying	2301	2530
	Yizheng	4513	968
	Gaoyou	2270	1563
	Jingkou	121.1	62.5
	Runzhou	0	327.6
	Dantu	1120.58	1725
	Danyang	596	3141
	Yangzhong	215	10
	Jurong	2756.94	580
	Hailing	15.5	0
	Gaogang	120	91
	Jiangyan	576.8	50
	Xinghua	368	808
	Jingjiang	267.8	156
	Taixing	859.001	5491
	Sucheng	103.409	5088
	Suyu	1655	10035
	Shuyang	175.5	2936
	Siyang	529	300
	Sihong	158	832

## Sheet: Sheet4
	county	registered capital in 2003 (10000 yuan)	registered capital in 2020 (10000 yuan)
2.4.registered capital of new enterprises in rubber and plastic products	Xuanwu	511.5	2016
	Qinhuai	599.816	718
	Jianye	347.9	1231
	Gulou(Nanjing)	313.2	0
	Pukou	3558	1200
	Qixia	1861.3	1214
	Yuhuatai	543.11	1053
	Jiangning	33926.6	4001
	Luhe	1518.3	7393
	Lishui	495.5	1270
	Gaochun	3714.6	3900
	Xishan	15651.8	6500
	Huishan	10722	3753
	Binhu	6676.1	76
	Liangxi	5117.8	852
	Xinwu	17888.5	1892.2
	Jiangyin	134056	31507
	Yixing	32757	16986
	Gulou(Nanjing)	319.15	0
	Yunlong	167.8	164
	Jiawang	1150	6256
	Quanshan	6682	11
	Tongshan	821.7	1833
	Fengxian	95	6495
	Peixian	288.6	6402
	Suining	163	3214
	Xinyi	1459	13103
	Pizhou	424.6	2390
	Tianning	4398.5	2098
	Zhonglou	34619.6	2056.5
	Xinbei	189438	6949
	Wujin	18051.1	24082
	Jintan	8083.8	4900
	Liyang	3681.8	10928
	Huqiu	4008	3060
	Wuzhong	25293.2	14671
	Xiangcheng	71247	6890
	Gusu	1150	205
	Wujiang	29200.3	69040
	Changshu	123929	39697.8
	Zhangjiagang	12142	7981
	Kunshan	44499	36516
	Taicang	12860	14225
	Chongchuan	803.3	899.8
	Gangzha	2484.8	3060
	Tongzhou	10754.5	42190
	Rudong	1566.5	3794.9
	Qidong	1749.5	26373
	Rugao	7489.2	18500
	Haimen	1969.94	4567
	Haian	10810.1	24176
	Lianyun	673	0
	Haizhou	1229.96	806
	Ganyu	2966.9	5103
	Donghai	190.5	7758
	Guanyun	108	678
	Guannan	803	1307
	Huaian	1058.1	3711
	Huaiyin	5231.9	40.8
	Qingjiangpu	2609.8	39
	Hongze	3410.4	2180
	Lianshui	1654.3	1890
	Xuyi	843.07	27585
	Jinhu	813.1	7050
	Tinghu	3165	654
	Yandu	2112.5	1146
	Dafeng	2025	12922.6
	Xiangshui	161.9	4235
	Binhai	981.5	1969
	Funing	2199.7	11402
	Sheyang	1333.4	21
	Jianhu	22563.9	3513
	Dongtai	750.598	2570
	Guangling	17421	3038
	Hanjiang	9068.3	3557
	Jiangdu	1933.1	6469
	Baoying	506.6	2089
	Yizheng	1837.11	10488
	Gaoyou	6707.1	7350
	Jingkou	940.1	322
	Runzhou	758	20
	Dantu	7395.5	14195
	Danyang	15938.5	26803
	Yangzhong	11617.4	9553.6
	Jurong	1894.8	4995
	Hailing	394.05	1566
	Gaogang	2642.5	3553
	Jiangyan	1965	3329
	Xinghua	2577.96	16444
	Jingjiang	15291.4	7825.2
	Taixing	15523.7	7017
	Sucheng	5490.7	27162
	Suyu	2770.43	2798
	Shuyang	1257	33430
	Siyang	657.301	126940
	Sihong	1534	33865

## Sheet: Sheet5
	county	registered capital in 2005 (10000 yuan)	registered capital in 2020 (10000 yuan)
2.5.registered capital of new enterprises in paper and paper products industry	Xuanwu	0	0
	Qinhuai	535	500
	Jianye	53	0
	Gulou(Nanjing)	50	0
	Pukou	142	30
	Qixia	648.528	550
	Yuhuatai	649	0
	Jiangning	2342.5	721
	Luhe	1486	0
	Lishui	734	1005
	Gaochun	1090.8	50
	Xishan	1876.45	3823
	Huishan	941.6	200
	Binhu	55	106
	Liangxi	151.5	42
	Xinwu	1259.5	755
	Jiangyin	2254.71	2603
	Yixing	1520.21	569
	Gulou(Nanjing)	200.2	0
	Yunlong	0	2
	Jiawang	150	10
	Quanshan	1	15
	Tongshan	50	261
	Fengxian	150	10344
	Peixian	1	6674
	Suining	0	577
	Xinyi	371	460
	Pizhou	50	548
	Tianning	420	319
	Zhonglou	347	413
	Xinbei	920.2	1251
	Wujin	2774	4471
	Jintan	945	153
	Liyang	113	700
	Huqiu	1460	505
	Wuzhong	6462.18	1149
	Xiangcheng	3544	410
	Gusu	267	39
	Wujiang	8821.31	2300
	Changshu	3500.8	787
	Zhangjiagang	2801	687
	Kunshan	13878.9	3810
	Taicang	5462.74	1336
	Chongchuan	137	35
	Gangzha	2959.5	0
	Tongzhou	7009.3	4780
	Rudong	1883	854
	Qidong	2652.5	3841
	Rugao	2501.4	4448
	Haimen	2232	596
	Haian	1522.3	560
	Lianyun	531	105
	Haizhou	21.5	117
	Ganyu	50	880
	Donghai	40	5
	Guanyun	0.5	12630
	Guannan	14	0
	Huaian	240	30
	Huaiyin	15	1775
	Qingjiangpu	230.5	50
	Hongze	83	500
	Lianshui	1031	7925
	Xuyi	531	30
	Jinhu	153	630
	Tinghu	0.2	105
	Yandu	429	705
	Dafeng	392.6	202
	Xiangshui	100	50030
	Binhai	489	3055
	Funing	150	1275
	Sheyang	6.5	3290
	Jianhu	615.96	2145
	Dongtai	1361.5	200
	Guangling	222	320
	Hanjiang	2375.5	380.5
	Jiangdu	425.6	1555
	Baoying	1303	851
	Yizheng	1331	620
	Gaoyou	473	365
	Jingkou	200	1005
	Runzhou	35	0
	Dantu	196.5	248
	Danyang	512	2688
	Yangzhong	530	386
	Jurong	335	500
	Hailing	1060	519
	Gaogang	1.5	260
	Jiangyan	3805.5	4108.8
	Xinghua	741	540
	Jingjiang	660	1248
	Taixing	1080.8	1944
	Sucheng	240	12111
	Suyu	1076	17310
	Shuyang	772	2640
	Siyang	73	1273
	Sihong	10	285

## Sheet: Sheet6
	county	registered capital in 2004 (10000 yuan)	registered capital in 2017 (10000 yuan)
2.6.registered capital of new enterprises in culture and education, art, sports and recreation goods manufacturing	Xuanwu	246.389	10
	Qinhuai	774.8	1559
	Jianye	558.1	77
	Gulou(Nanjing)	1405.6	95
	Pukou	302.2	83
	Qixia	5557	417
	Yuhuatai	10145	205
	Jiangning	1472.58	3637
	Luhe	750.8	495
	Lishui	2197.7	193
	Gaochun	663	17290
	Xishan	403.4	1707.4
	Huishan	86	300.2
	Binhu	134	12
	Liangxi	157.2	431
	Xinwu	62.5	2663
	Jiangyin	4314.35	5061.5
	Yixing	1533.29	1696
	Gulou(Nanjing)	2	71
	Yunlong	66	4154.24
	Jiawang	3950	702
	Quanshan	1.3	512
	Tongshan	70.0061	1937
	Fengxian	466	728
	Peixian	20	1611
	Suining	76.15	2374.6
	Xinyi	906.45	678
	Pizhou	154.8	1793
	Tianning	69.5	53
	Zhonglou	4064.2	855.2
	Xinbei	106	868
	Wujin	7202.8	11810.2
	Jintan	5006.75	6515
	Liyang	596.1	127
	Huqiu	1978.58	477
	Wuzhong	5975.9	4830
	Xiangcheng	1336.33	1142
	Gusu	122.8	3253
	Wujiang	3639.65	3830.5
	Changshu	3251	1653
	Zhangjiagang	851	2498
	Kunshan	19801.1	6240
	Taicang	824.2	1955
	Chongchuan	656.6	11106
	Gangzha	386	1305
	Tongzhou	77828	6769
	Rudong	7125.4	14716
	Qidong	11590	4914
	Rugao	23235.3	12152
	Haimen	50950.5	2429
	Haian	10627.6	5254
	Lianyun	50.5	10
	Haizhou	475.3	1580
	Ganyu	391	5254
	Donghai	110	4346
	Guanyun	57.5	1212
	Guannan	208	136
	Huaian	2338.8	36193.9
	Huaiyin	32.5	6251
	Qingjiangpu	173.6	3073.5
	Hongze	276	25
	Lianshui	771.8	327
	Xuyi	3260.2	2792
	Jinhu	14	3285
	Tinghu	679.8	1290
	Yandu	586	0
	Dafeng	1038.8	13794
	Xiangshui	0.2	5490
	Binhai	160.751	2533
	Funing	340	3147
	Sheyang	70.85	1735
	Jianhu	17.1	2359
	Dongtai	738.001	2100
	Guangling	2561.7	4369.5
	Hanjiang	3754.34	3312
	Jiangdu	3824.4	13003
	Baoying	1720.5	17131
	Yizheng	4894.4	6919
	Gaoyou	267.8	28717
	Jingkou	66.5	60
	Runzhou	5	235
	Dantu	407	415
	Danyang	1769.8	1140
	Yangzhong	4646.07	556
	Jurong	5148.7	4970
	Hailing	343	251
	Gaogang	3080	4334
	Jiangyan	510	2357
	Xinghua	868.755	18422
	Jingjiang	186.1	2610
	Taixing	1360.1	15107.1
	Sucheng	5554.5	9955
	Suyu	913	1935
	Shuyang	1505.8	23134
	Siyang	110.4	9855
	Sihong	128.7	5769
