# Supplementary material for: Manufacturing sector spatial pattern evolution and its relationship with regional economic differences: Evidence from Jiangsu, China
Source: PLoS One. 2024 Nov 20;19(11):e0312135. doi: 10.1371/journal.pone.0312135 (PMC11578477; doi:10.1371/journal.pone.0312135)
Supplement: S3 File — (XLSX) [file pone.0312135.s003.xlsx]

## Sheet: Sheet1
	r	Registered capital (10000 yuan)
registered capital of new enterprises in the agricultural and sideline food processing industry in 2020	1	20000
	2	10000
	3	6400
	4	5000
	5	5000
	6	5000
	7	5000
	8	5000
	9	5000
	10	5000
	11	4200
	12	3500
	13	3000
	14	3000
	15	3000
	16	2500
	17	2400
	18	2000
	19	2000
	20	2000
	21	2000
	22	2000
	23	2000
	24	2000
	25	2000
	26	1823.7
	27	1800.33
	28	1500
	29	1199
	30	1050
	31	1000
	32	1000
	33	1000
	34	1000
	35	1000
	36	1000
	37	1000
	38	1000
	39	1000
	40	1000
	41	1000
	42	1000
	43	1000
	44	1000
	45	1000
	46	1000
	47	1000
	48	1000
	49	1000
	50	1000
	51	1000
	52	1000
	53	1000
	54	1000
	55	1000
	56	1000
	57	1000
	58	1000
	59	1000
	60	1000
	61	1000
	62	1000
	63	1000
	64	1000
	65	1000
	66	1000
	67	1000
	68	1000
	69	1000
	70	1000
	71	1000
	72	1000
	73	1000
	74	1000
	75	1000
	76	1000
	77	1000
	78	1000
	79	1000
	80	1000
	81	800
	82	800
	83	789
	84	650
	85	600
	86	500
	87	500
	88	500
	89	500
	90	500
	91	500
	92	500
	93	500
	94	500
	95	500
	96	500
	97	500
	98	500
	99	500
	100	500
	101	500
	102	500
	103	500
	104	500
	105	500
	106	500
	107	500
	108	500
	109	500
	110	500
	111	500
	112	500
	113	500
	114	500
	115	500
	116	500
	117	500
	118	400
	119	380
	120	300
	121	300
	122	300
	123	300
	124	300
	125	300
	126	300
	127	300
	128	300
	129	300
	130	300
	131	300
	132	300
	133	300
	134	300
	135	300
	136	300
	137	280
	138	240
	139	208
	140	200
	141	200
	142	200
	143	200
	144	200
	145	200
	146	200
	147	200
	148	200
	149	200
	150	200
	151	200
	152	200
	153	200
	154	200
	155	200
	156	200
	157	200
	158	200
	159	200
	160	200
	161	200
	162	200
	163	200
	164	200
	165	200
	166	200
	167	200
	168	200
	169	200
	170	200
	171	200
	172	200
	173	200
	174	200
	175	200
	176	200
	177	200
	178	200
	179	200
	180	200
	181	200
	182	200
	183	200
	184	200
	185	150
	186	150
	187	150
	188	130
	189	120
	190	120
	191	100
	192	100
	193	100
	194	100
	195	100
	196	100
	197	100
	198	100
	199	100
	200	100
	201	100
	202	100
	203	100
	204	100
	205	100
	206	100
	207	100
	208	100
	209	100
	210	100
	211	100
	212	100
	213	100
	214	100
	215	100
	216	100
	217	100
	218	100
	219	100
	220	100
	221	100
	222	100
	223	100
	224	100
	225	100
	226	100
	227	100
	228	100
	229	100
	230	100
	231	100
	232	100
	233	100
	234	100
	235	100
	236	100
	237	100
	238	100
	239	100
	240	100
	241	100
	242	100
	243	100
	244	100
	245	100
	246	100
	247	100
	248	100
	249	100
	250	100
	251	100
	252	100
	253	100
	254	100
	255	100
	256	100
	257	100
	258	100
	259	100
	260	100
	261	100
	262	100
	263	100
	264	100
	265	100
	266	98
	267	90
	268	90
	269	80
	270	80
	271	80
	272	80
	273	80
	274	80
	275	80
	276	80
	277	80
	278	80
	279	80
	280	80
	281	70
	282	66
	283	60
	284	60
	285	60
	286	60
	287	60
	288	60
	289	60
	290	60
	291	60
	292	50
	293	50
	294	50
	295	50
	296	50
	297	50
	298	50
	299	50
	300	50
	301	50
	302	50
	303	50
	304	50
	305	50
	306	50
	307	50
	308	50
	309	50
	310	50
	311	50
	312	50
	313	50
	314	50
	315	50
	316	50
	317	50
	318	50
	319	50
	320	50
	321	50
	322	50
	323	50
	324	50
	325	50
	326	50
	327	50
	328	50
	329	50
	330	50
	331	50
	332	50
	333	50
	334	50
	335	50
	336	50
	337	50
	338	50
	339	50
	340	50
	341	50
	342	50
	343	50
	344	50
	345	50
	346	50
	347	50
	348	50
	349	50
	350	50
	351	50
	352	50
	353	50
	354	50
	355	50
	356	50
	357	50
	358	50
	359	50
	360	50
	361	50
	362	50
	363	50
	364	50
	365	50
	366	50
	367	50
	368	50
	369	50
	370	50
	371	50
	372	50
	373	50
	374	50
	375	50
	376	50
	377	50
	378	50
	379	50
	380	50
	381	50
	382	50
	383	50
	384	50
	385	49
	386	40
	387	40
	388	40
	389	35
	390	30
	391	30
	392	30
	393	30
	394	30
	395	30
	396	30
	397	30
	398	30
	399	30
	400	30
	401	30
	402	30
	403	30
	404	30
	405	30
	406	30
	407	30
	408	30
	409	30
	410	30
	411	30
	412	30
	413	30
	414	30
	415	30
	416	30
	417	30
	418	30
	419	30
	420	30
	421	30
	422	30
	423	30
	424	30
	425	30
	426	30
	427	30
	428	30
	429	30
	430	30
	431	30
	432	30
	433	30
	434	30
	435	30
	436	30
	437	30
	438	30
	439	30
	440	30
	441	28
	442	26
	443	26
	444	25
	445	25
	446	25
	447	25
	448	25
	449	21
	450	20
	451	20
	452	20
	453	20
	454	20
	455	20
	456	20
	457	20
	458	20
	459	20
	460	20
	461	20
	462	20
	463	20
	464	20
	465	20
	466	20
	467	20
	468	20
	469	20
	470	20
	471	20
	472	20
	473	20
	474	20
	475	20
	476	20
	477	20
	478	20
	479	20
	480	20
	481	20
	482	20
	483	20
	484	20
	485	20
	486	20
	487	20
	488	20
	489	20
	490	20
	491	20
	492	20
	493	20
	494	20
	495	20
	496	20
	497	20
	498	20
	499	20
	500	20
	501	20
	502	20
	503	20
	504	20
	505	20
	506	20
	507	20
	508	20
	509	20
	510	20
	511	20
	512	20
	513	20
	514	20
	515	20
	516	20
	517	20
	518	20
	519	20
	520	20
	521	20
	522	20
	523	20
	524	20
	525	20
	526	20
	527	20
	528	20
	529	20
	530	20
	531	20
	532	20
	533	20
	534	20
	535	20
	536	20
	537	20
	538	20
	539	20
	540	20
	541	20
	542	20
	543	20
	544	20
	545	20
	546	20
	547	20
	548	20
	549	20
	550	20
	551	20
	552	20
	553	20
	554	20
	555	20
	556	20
	557	20
	558	20
	559	20
	560	20
	561	20
	562	20
	563	20
	564	20
	565	20
	566	20
	567	20
	568	20
	569	20
	570	20
	571	20
	572	20
	573	20
	574	20
	575	20
	576	20
	577	20
	578	20
	579	20
	580	20
	581	20
	582	20
	583	20
	584	20
	585	20
	586	20
	587	20
	588	20
	589	20
	590	20
	591	20
	592	20
	593	20
	594	20
	595	20
	596	20
	597	20
	598	20
	599	20
	600	20
	601	20
	602	20
	603	20
	604	20
	605	18
	606	18
	607	18
	608	18
	609	18
	610	16
	611	16
	612	15
	613	15
	614	15
	615	15
	616	15
	617	15
	618	15
	619	15
	620	15
	621	15
	622	15
	623	15
	624	15
	625	15
	626	15
	627	15
	628	15
	629	15
	630	15
	631	15
	632	15
	633	15
	634	15
	635	15
	636	15
	637	15
	638	15
	639	15
	640	15
	641	15
	642	15
	643	15
	644	15
	645	15
	646	15
	647	15
	648	15
	649	15
	650	15
	651	15
	652	15
	653	15
	654	15
	655	14
	656	14
	657	13
	658	13
	659	12
	660	12
	661	12
	662	12
	663	12
	664	12
	665	12
	666	12
	667	12
	668	12
	669	11
	670	10
	671	10
	672	10
	673	10
	674	10
	675	10
	676	10
	677	10
	678	10
	679	10
	680	10
	681	10
	682	10
	683	10
	684	10
	685	10
	686	10
	687	10
	688	10
	689	10
	690	10
	691	10
	692	10
	693	10
	694	10
	695	10
	696	10
	697	10
	698	10
	699	10
	700	10
	701	10
	702	10
	703	10
	704	10
	705	10
	706	10
	707	10
	708	10
	709	10
	710	10
	711	10
	712	10
	713	10
	714	10
	715	10
	716	10
	717	10
	718	10
	719	10
	720	10
	721	10
	722	10
	723	10
	724	10
	725	10
	726	10
	727	10
	728	10
	729	10
	730	10
	731	10
	732	10
	733	10
	734	10
	735	10
	736	10
	737	10
	738	10
	739	10
	740	10
	741	10
	742	10
	743	10
	744	10
	745	10
	746	10
	747	10
	748	10
	749	10
	750	10
	751	10
	752	10
	753	10
	754	10
	755	10
	756	10
	757	10
	758	10
	759	10
	760	10
	761	10
	762	10
	763	10
	764	10
	765	10
	766	10
	767	10
	768	10
	769	10
	770	10
	771	10
	772	10
	773	10
	774	10
	775	10
	776	10
	777	10
	778	10
	779	10
	780	10
	781	10
	782	10
	783	10
	784	10
	785	10
	786	10
	787	10
	788	10
	789	10
	790	10
	791	10
	792	10
	793	10
	794	10
	795	10
	796	10
	797	10
	798	10
	799	10
	800	10
	801	10
	802	10
	803	10
	804	10
	805	10
	806	10
	807	10
	808	10
	809	10
	810	10
	811	10
	812	10
	813	10
	814	10
	815	10
	816	10
	817	10
	818	10
	819	10
	820	10
	821	10
	822	10
	823	10
	824	10
	825	10
	826	10
	827	10
	828	10
	829	10
	830	10
	831	10
	832	10
	833	10
	834	10
	835	10
	836	10
	837	10
	838	10
	839	10
	840	10
	841	10
	842	10
	843	10
	844	10
	845	10
	846	10
	847	10
	848	10
	849	10
	850	10
	851	10
	852	10
	853	10
	854	10
	855	10
	856	10
	857	10
	858	10
	859	10
	860	10
	861	10
	862	10
	863	10
	864	10
	865	10
	866	10
	867	10
	868	10
	869	10
	870	10
	871	10
	872	10
	873	10
	874	10
	875	10
	876	10
	877	10
	878	10
	879	10
	880	10
	881	10
	882	10
	883	10
	884	10
	885	10
	886	10
	887	10
	888	10
	889	10
	890	10
	891	10
	892	10
	893	10
	894	10
	895	10
	896	10
	897	10
	898	10
	899	10
	900	10
	901	10
	902	10
	903	10
	904	10
	905	10
	906	10
	907	10
	908	10
	909	10
	910	10
	911	10
	912	10
	913	10
	914	10
	915	10
	916	10
	917	10
	918	10
	919	10
	920	10
	921	10
	922	10
	923	10
	924	10
	925	10
	926	10
	927	10
	928	10
	929	10
	930	10
	931	10
	932	10
	933	10
	934	10
	935	10
	936	10
	937	10
	938	10
	939	10
	940	10
	941	10
	942	10
	943	10
	944	10
	945	10
	946	10
	947	10
	948	10
	949	10
	950	10
	951	10
	952	10
	953	10
	954	10
	955	10
	956	10
	957	10
	958	10
	959	10
	960	10
	961	10
	962	10
	963	10
	964	10
	965	10
	966	10
	967	10
	968	10
	969	10
	970	10
	971	10
	972	10
	973	10
	974	10
	975	10
	976	10
	977	10
	978	10
	979	10
	980	10
	981	10
	982	10
	983	10
	984	10
	985	10
	986	10
	987	10
	988	10
	989	10
	990	10
	991	10
	992	10
	993	10
	994	10
	995	10
	996	10
	997	10
	998	10
	999	10
	1000	10
	1001	10
	1002	10
	1003	10
	1004	10
	1005	10
	1006	10
	1007	10
	1008	10
	1009	10
	1010	10
	1011	10
	1012	10
	1013	10
	1014	10
	1015	10
	1016	10
	1017	10
	1018	10
	1019	10
	1020	10
	1021	10
	1022	10
	1023	10
	1024	10
	1025	10
	1026	10
	1027	10
	1028	10
	1029	10
	1030	10
	1031	10
	1032	10
	1033	10
	1034	10
	1035	10
	1036	10
	1037	10
	1038	10
	1039	10
	1040	10
	1041	10
	1042	10
	1043	10
	1044	10
	1045	10
	1046	10
	1047	10
	1048	10
	1049	10
	1050	10
	1051	10
	1052	10
	1053	10
	1054	10
	1055	10
	1056	10
	1057	10
	1058	10
	1059	10
	1060	10
	1061	10
	1062	10
	1063	10
	1064	10
	1065	10
	1066	10
	1067	10
	1068	10
	1069	10
	1070	10
	1071	10
	1072	10
	1073	10
	1074	10
	1075	10
	1076	10
	1077	10
	1078	10
	1079	10
	1080	10
	1081	10
	1082	10
	1083	10
	1084	10
	1085	10
	1086	10
	1087	10
	1088	10
	1089	10
	1090	10
	1091	10
	1092	10
	1093	10
	1094	10
	1095	10
	1096	10
	1097	10
	1098	10
	1099	10
	1100	10
	1101	10
	1102	10
	1103	10
	1104	10
	1105	10
	1106	10
	1107	10
	1108	10
	1109	10
	1110	10
	1111	10
	1112	10
	1113	10
	1114	10
	1115	10
	1116	10
	1117	10
	1118	10
	1119	10
	1120	10
	1121	10
	1122	10
	1123	10
	1124	10
	1125	10
	1126	10
	1127	10
	1128	10
	1129	10
	1130	10
	1131	10
	1132	10
	1133	10
	1134	10
	1135	10
	1136	10
	1137	10
	1138	10
	1139	10
	1140	10
	1141	10
	1142	10
	1143	10
	1144	10
	1145	10
	1146	10
	1147	10
	1148	10
	1149	10
	1150	10
	1151	10
	1152	10
	1153	10
	1154	10
	1155	10
	1156	10
	1157	10
	1158	10
	1159	10
	1160	10
	1161	10
	1162	10
	1163	10
	1164	10
	1165	10
	1166	10
	1167	10
	1168	10
	1169	10
	1170	10
	1171	10
	1172	10
	1173	10
	1174	10
	1175	10
	1176	10
	1177	10
	1178	9.9
	1179	9.6
	1180	9
	1181	9
	1182	9
	1183	9
	1184	9
	1185	9
	1186	9
	1187	9
	1188	9
	1189	9
	1190	9
	1191	9
	1192	8.8
	1193	8
	1194	8
	1195	8
	1196	8
	1197	8
	1198	8
	1199	8
	1200	8
	1201	8
	1202	8
	1203	8
	1204	8
	1205	8
	1206	8
	1207	8
	1208	8
	1209	8
	1210	8
	1211	8
	1212	8
	1213	8
	1214	8
	1215	8
	1216	8
	1217	8
	1218	8
	1219	8
	1220	8
	1221	8
	1222	8
	1223	8
	1224	8
	1225	8
	1226	8
	1227	8
	1228	8
	1229	8
	1230	8
	1231	8
	1232	8
	1233	8
	1234	8
	1235	8
	1236	8
	1237	8
	1238	8
	1239	8
	1240	8
	1241	8
	1242	8
	1243	8
	1244	8
	1245	8
	1246	8
	1247	8
	1248	8
	1249	8
	1250	7
	1251	7
	1252	7
	1253	7
	1254	7
	1255	7
	1256	7
	1257	7
	1258	7
	1259	6
	1260	6
	1261	6
	1262	6
	1263	6
	1264	6
	1265	6
	1266	6
	1267	6
	1268	6
	1269	6
	1270	6
	1271	6
	1272	6
	1273	6
	1274	6
	1275	6
	1276	6
	1277	6
	1278	6
	1279	6
	1280	6
	1281	6
	1282	6
	1283	6
	1284	6
	1285	6
	1286	6
	1287	6
	1288	6
	1289	6
	1290	6
	1291	6
	1292	6
	1293	6
	1294	6
	1295	6
	1296	6
	1297	6
	1298	6
	1299	6
	1300	5
	1301	5
	1302	5
	1303	5
	1304	5
	1305	5
	1306	5
	1307	5
	1308	5
	1309	5
	1310	5
	1311	5
	1312	5
	1313	5
	1314	5
	1315	5
	1316	5
	1317	5
	1318	5
	1319	5
	1320	5
	1321	5
	1322	5
	1323	5
	1324	5
	1325	5
	1326	5
	1327	5
	1328	5
	1329	5
	1330	5
	1331	5
	1332	5
	1333	5
	1334	5
	1335	5
	1336	5
	1337	5
	1338	5
	1339	5
	1340	5
	1341	5
	1342	5
	1343	5
	1344	5
	1345	5
	1346	5
	1347	5
	1348	5
	1349	5
	1350	5
	1351	5
	1352	5
	1353	5
	1354	5
	1355	5
	1356	5
	1357	5
	1358	5
	1359	5
	1360	5
	1361	5
	1362	5
	1363	5
	1364	5
	1365	5
	1366	5
	1367	5
	1368	5
	1369	5
	1370	5
	1371	5
	1372	5
	1373	5
	1374	5
	1375	5
	1376	5
	1377	5
	1378	5
	1379	5
	1380	5
	1381	5
	1382	5
	1383	5
	1384	5
	1385	5
	1386	5
	1387	5
	1388	5
	1389	5
	1390	5
	1391	5
	1392	5
	1393	5
	1394	5
	1395	5
	1396	5
	1397	5
	1398	5
	1399	5
	1400	5
	1401	5
	1402	5
	1403	5
	1404	5
	1405	5
	1406	5
	1407	5
	1408	5
	1409	5
	1410	5
	1411	5
	1412	5
	1413	5
	1414	5
	1415	5
	1416	5
	1417	5
	1418	5
	1419	5
	1420	5
	1421	5
	1422	5
	1423	5
	1424	5
	1425	5
	1426	5
	1427	5
	1428	5
	1429	5
	1430	5
	1431	5
	1432	5
	1433	5
	1434	5
	1435	5
	1436	5
	1437	5
	1438	5
	1439	5
	1440	5
	1441	5
	1442	5
	1443	5
	1444	5
	1445	5
	1446	5
	1447	5
	1448	5
	1449	5
	1450	5
	1451	5
	1452	5
	1453	5
	1454	5
	1455	5
	1456	5
	1457	5
	1458	5
	1459	5
	1460	5
	1461	5
	1462	5
	1463	5
	1464	5
	1465	5
	1466	5
	1467	5
	1468	5
	1469	5
	1470	5
	1471	5
	1472	5
	1473	5
	1474	5
	1475	5
	1476	5
	1477	5
	1478	5
	1479	5
	1480	5
	1481	5
	1482	5
	1483	5
	1484	5
	1485	5
	1486	5
	1487	5
	1488	5
	1489	5
	1490	5
	1491	5
	1492	5
	1493	5
	1494	5
	1495	5
	1496	5
	1497	5
	1498	5
	1499	5
	1500	5
	1501	5
	1502	5
	1503	5
	1504	5
	1505	5
	1506	5
	1507	5
	1508	5
	1509	5
	1510	5
	1511	5
	1512	5
	1513	5
	1514	5
	1515	5
	1516	5
	1517	5
	1518	5
	1519	5
	1520	5
	1521	5
	1522	5
	1523	5
	1524	5
	1525	5
	1526	5
	1527	5
	1528	5
	1529	5
	1530	5
	1531	5
	1532	5
	1533	5
	1534	5
	1535	5
	1536	5
	1537	5
	1538	5
	1539	5
	1540	5
	1541	5
	1542	5
	1543	5
	1544	5
	1545	5
	1546	5
	1547	5
	1548	5
	1549	5
	1550	5
	1551	5
	1552	5
	1553	5
	1554	5
	1555	5
	1556	5
	1557	5
	1558	5
	1559	5
	1560	5
	1561	5
	1562	5
	1563	5
	1564	5
	1565	5
	1566	5
	1567	5
	1568	5
	1569	5
	1570	5
	1571	5
	1572	5
	1573	5
	1574	5
	1575	5
	1576	5
	1577	5
	1578	5
	1579	5
	1580	5
	1581	5
	1582	5
	1583	5
	1584	5
	1585	5
	1586	5
	1587	5
	1588	5
	1589	5
	1590	5
	1591	5
	1592	5
	1593	5
	1594	5
	1595	5
	1596	5
	1597	5
	1598	5
	1599	5
	1600	5
	1601	5
	1602	5
	1603	5
	1604	5
	1605	5
	1606	5
	1607	5
	1608	5
	1609	5
	1610	5
	1611	5
	1612	5
	1613	5
	1614	5
	1615	5
	1616	5
	1617	5
	1618	5
	1619	5
	1620	5
	1621	5
	1622	5
	1623	5
	1624	5
	1625	5
	1626	5
	1627	5
	1628	5
	1629	5
	1630	5
	1631	5
	1632	5
	1633	5
	1634	5
	1635	5
	1636	5
	1637	5
	1638	5
	1639	5
	1640	5
	1641	5
	1642	5
	1643	5
	1644	5
	1645	5
	1646	5
	1647	5
	1648	5
	1649	5
	1650	5
	1651	5
	1652	5
	1653	5
	1654	5
	1655	5
	1656	5
	1657	5
	1658	5
	1659	5
	1660	5
	1661	5
	1662	5
	1663	5
	1664	5
	1665	5
	1666	5
	1667	5
	1668	5
	1669	5
	1670	5
	1671	5
	1672	5
	1673	5
	1674	5
	1675	5
	1676	5
	1677	5
	1678	5
	1679	5
	1680	5
	1681	5
	1682	5
	1683	5
	1684	5
	1685	5
	1686	5
	1687	5
	1688	5
	1689	5
	1690	5
	1691	5
	1692	5
	1693	5
	1694	5
	1695	5
	1696	5
	1697	5
	1698	5
	1699	5
	1700	5
	1701	5
	1702	5
	1703	5
	1704	5
	1705	5
	1706	5
	1707	5
	1708	5
	1709	5
	1710	5
	1711	5
	1712	5
	1713	5
	1714	5
	1715	5
	1716	5
	1717	5
	1718	5
	1719	5
	1720	5
	1721	5
	1722	5
	1723	5
	1724	5
	1725	5
	1726	5
	1727	5
	1728	5
	1729	5
	1730	5
	1731	5
	1732	5
	1733	5
	1734	5
	1735	5
	1736	5
	1737	5
	1738	5
	1739	5
	1740	5
	1741	5
	1742	5
	1743	5
	1744	5
	1745	5
	1746	5
	1747	5
	1748	5
	1749	5
	1750	5
	1751	5
	1752	5
	1753	5
	1754	5
	1755	5
	1756	5
	1757	5
	1758	5
	1759	5
	1760	5
	1761	5
	1762	5
	1763	5
	1764	5
	1765	5
	1766	5
	1767	5
	1768	5
	1769	5
	1770	5
	1771	5
	1772	5
	1773	5
	1774	5
	1775	5
	1776	5
	1777	5
	1778	4.5
	1779	4.2
	1780	4
	1781	4
	1782	4
	1783	4
	1784	4
	1785	4
	1786	4
	1787	4
	1788	4
	1789	4
	1790	4
	1791	4
	1792	4
	1793	4
	1794	4
	1795	4
	1796	4
	1797	4
	1798	4
	1799	4
	1800	4
	1801	4
	1802	4
	1803	4
	1804	4
	1805	4
	1806	4
	1807	3.6
	1808	3.5
	1809	3.5
	1810	3.5
	1811	3
	1812	3
	1813	3
	1814	3
	1815	3
	1816	3
	1817	3
	1818	3
	1819	3
	1820	3
	1821	3
	1822	3
	1823	3
	1824	3
	1825	3
	1826	3
	1827	3
	1828	3
	1829	3
	1830	3
	1831	3
	1832	3
	1833	3
	1834	3
	1835	3
	1836	3
	1837	3
	1838	3
	1839	3
	1840	3
	1841	3
	1842	3
	1843	3
	1844	3
	1845	3
	1846	3
	1847	3
	1848	3
	1849	3
	1850	3
	1851	3
	1852	3
	1853	3
	1854	3
	1855	3
	1856	3
	1857	3
	1858	3
	1859	3
	1860	3
	1861	3
	1862	3
	1863	3
	1864	3
	1865	3
	1866	3
	1867	3
	1868	3
	1869	3
	1870	3
	1871	3
	1872	3
	1873	3
	1874	3
	1875	3
	1876	3
	1877	3
	1878	3
	1879	3
	1880	3
	1881	3
	1882	3
	1883	3
	1884	3
	1885	3
	1886	3
	1887	3
	1888	3
	1889	3
	1890	3
	1891	3
	1892	3
	1893	3
	1894	3
	1895	3
	1896	3
	1897	3
	1898	3
	1899	3
	1900	3
	1901	3
	1902	3
	1903	3
	1904	3
	1905	3
	1906	3
	1907	3
	1908	3
	1909	3
	1910	3
	1911	3
	1912	3
	1913	3
	1914	3
	1915	3
	1916	3
	1917	3
	1918	3
	1919	3
	1920	3
	1921	3
	1922	3
	1923	3
	1924	3
	1925	3
	1926	3
	1927	3
	1928	3
	1929	3
	1930	3
	1931	3
	1932	3
	1933	3
	1934	3
	1935	3
	1936	3
	1937	3
	1938	3
	1939	3
	1940	3
	1941	3
	1942	3
	1943	2.8
	1944	2
	1945	2
	1946	2
	1947	2
	1948	2
	1949	2
	1950	2
	1951	2
	1952	2
	1953	2
	1954	2
	1955	2
	1956	2
	1957	2
	1958	2
	1959	2
	1960	2
	1961	2
	1962	2
	1963	2
	1964	2
	1965	2
	1966	2
	1967	2
	1968	2
	1969	2
	1970	2
	1971	2
	1972	2
	1973	2
	1974	2
	1975	2
	1976	2
	1977	2
	1978	2
	1979	2
	1980	2
	1981	2
	1982	2
	1983	2
	1984	2
	1985	2
	1986	2
	1987	2
	1988	2
	1989	2
	1990	2
	1991	2
	1992	2
	1993	2
	1994	2
	1995	2
	1996	2
	1997	2
	1998	2
	1999	2
[truncated: 293 more rows]
