# Supplementary material for: Manufacturing sector spatial pattern evolution and its relationship with regional economic differences: Evidence from Jiangsu, China
Source: PLoS One. 2024 Nov 20;19(11):e0312135. doi: 10.1371/journal.pone.0312135 (PMC11578477; doi:10.1371/journal.pone.0312135)
Supplement: S4 File — (XLSX) [file pone.0312135.s004.xlsx]

## Sheet: Sheet1
	Year	Agricultural and sideline food processing industry	Food manufacturing industry	Wine, beverage and refined tea manufacturing industry	Textile industry	Textile clothing and apparel industry	Leather, fur, feather and their products; shoemaking industry	Wood processing and wood, bamboo, rattan, palm, grass products	Furniture manufacturing	Paper and paper products industry	Printing and recording media reproduction	Culture and education, art, sports and recreation goods manufacturing	Petroleum, coal and other fuel processing industries	Chemical raw materials and chemical products manufacturing	Pharmaceutical industry	Chemical fiber manufacturing industry	Rubber and plastic products	Manufacture of Non-metallic Mineral Products	Ferrous metal smelting and rolling processing industry	Nonferrous metal smelting and rolling processing industry	Metal products industry	General machinery manufacturing	Special equipment manufacturing	Motor industry	Manufacturing of railway, Marine, aerospace and other transportation equipment	Electrical machinery and equipment manufacturing	Manufacturing of computers, communications and other electronic equipment	Instruments and apparatus manufacturing	Comprehensive utilization of waste resources	Repair of metal products, machinery and equipment
Value of b	2000	-1.195	-1.748	-1.009	-1.97	-0.9258	-0.7324	-0.9417	-1.429	-0.8921	-0.8648	-0.7272	-2.776	-1.954	-1.096	-0.9236	-0.7513	-1.291	-1.83	-1.051	-0.8156	-0.8599	-0.7093	-0.9107	-1.125	-0.7927	-1.527	-0.8385	-3.94	-1.354
	2001	-2.075	-3.073	-1.42	-1.5	-0.9402	-1.47	-0.8751	-1.402	-0.8297	-2.425	-0.8105	-0.9499	-1.06	-0.9836	-0.9896	-0.8427	-0.9087	-1.034	-2.095	-1.075	-0.7466	-1.031	-4.111	-1.04	-0.9284	-1.105	-0.9986	-1.77	-1.141
	2002	-0.9555	-1.139	-3.242	-3.63	-0.682	-0.9999	-1.054	-0.8434	-1.021	-0.6793	-0.8044	-1.759	-1.274	-0.7966	-1.681	-0.7404	-0.8382	-0.9825	-0.8724	-1.079	-0.8133	-1.034	-1.15	-1.716	-0.728	-1.014	-0.7256	-3.111	-2.44
	2003	-0.8269	-0.7625	-0.9564	-1.5	-0.6889	-0.7605	-0.9084	-0.8305	-1.76	-1.03	-0.7789	-3.407	-1.448	-2.048	-3.058	-1.026	-0.7746	-1.515	-5.026	-1.598	-1.01	-1.04	-0.7724	-1.564	-1.292	-1.021	-0.6872	-0.7575	-0.876
	2004	-0.9387	-0.8304	-1.218	-0.68	-0.7116	-0.8219	-0.6823	-0.8132	-0.8405	-0.7166	-0.9746	-1.052	-0.8873	-0.9842	-1.258	-1.009	-0.7572	-0.9452	-1.142	-0.7186	-0.8325	-0.6922	-1.017	-1.658	-0.8657	-1.348	-0.7483	-0.9869	-6.512
	2005	-0.7369	-2.419	-1.035	-0.79	-0.7468	-0.803	-0.7172	-0.8565	-0.6899	-0.8412	-0.6195	-1.675	-0.892	-0.9257	-1.142	-1.39	-0.6773	-0.9102	-1.083	-0.7803	-0.9309	-2.134	-0.8686	-1.081	-1.029	-2.486	-0.7858	-0.7372	-0.9828
	2006	-1.104	-0.9615	-1.477	-0.67	-0.6831	-0.798	-0.709	-0.7746	-1.055	-0.7549	-0.6571	-1.041	-0.8002	-2.695	-2.558	-0.9235	-0.8622	-0.927	-1.07	-0.6269	-0.8617	-0.6062	-0.782	-1.045	-0.7334	-0.7774	-2.649	-0.9292	-1.165
	2007	-1.019	-1.682	-3.356	-0.66	-0.6333	-1.104	-0.8577	-0.7771	-1.915	-0.7159	-0.8059	-1.479	-1.011	-1.079	-1.079	-1.008	-0.6124	-0.8464	-1.36	-0.7771	-0.6712	-0.7661	-1.138	-1.163	-0.7442	-4.355	-0.7496	-0.8484	-1.071
	2008	-1.077	-1.129	-1.381	-0.87	-0.6149	-0.7308	-0.7146	-0.9686	-1.922	-0.962	-0.6062	-1.552	-0.8847	-1.117	-2.812	-1.178	-0.7639	-2.34	-0.8634	-0.764	-2.007	-2.834	-1.431	-0.7975	-0.6975	-1.95	-0.7472	-1.129	-0.91
	2009	-2.679	-0.8312	-0.9484	-0.67	-3.653	-0.8094	-0.6795	-0.745	-0.7775	-0.7287	-0.6034	-1.374	-0.7708	-0.9218	-1.112	-0.7805	-1.437	-1.407	-1.017	-0.8409	-0.819	-0.7032	-0.6872	-0.9903	-0.6184	-1.75	-0.6853	-0.755	-0.9173
	2010	-0.8014	-1.15	-1.166	-0.81	-0.9966	-0.6406	-0.6863	-0.598	-1.367	-0.8538	-0.6139	-0.9174	-0.7672	-1.476	-1.196	-0.6878	-0.6849	-1.398	-0.9568	-0.8929	-0.7042	-0.6954	-0.7685	-0.8534	-0.8025	-1.212	-0.7035	-0.8854	-0.8282
	2011	-0.93	-1.174	-1.066	-0.69	-0.5681	-0.8463	-0.9475	-0.7632	-0.9892	-1.631	-0.7388	-1.22	-1.109	-1.386	-2.062	-3.178	-0.6657	-2.029	-1.155	-0.6603	-0.7275	-0.7032	-0.9668	-1.059	-0.8472	-0.9822	-0.6847	-1.073	-0.864
	2012	-0.7133	-0.9394	-1.291	-0.8	-0.52	-0.6291	-0.6541	-0.7311	-0.7399	-1.017	-0.5691	-1.416	-0.7388	-1.115	-2.345	-0.7665	-2.064	-1.154	-0.7499	-1.173	-0.6129	-0.8644	-4.184	-0.9813	-0.6154	-2.914	-0.729	-0.9577	-0.9145
	2013	-0.7528	-1.289	-1.82	-0.69	-0.6559	-0.7488	-0.7534	-0.6177	-0.9422	-0.8853	-0.6265	-1.625	-1.071	-3.215	-1.48	-0.8961	-0.7122	-2.135	-1.066	-0.6864	-0.7091	-0.7106	-0.8637	-0.8452	-0.6613	-1.238	-0.7121	-1.881	-0.9957
	2014	-0.7628	-1.005	-0.9594	-0.75	-0.7027	-0.7026	-1.001	-0.6971	-3.61	-0.9092	-0.6865	-1.236	-0.9772	-0.909	-0.955	-0.9081	-0.7594	-0.8998	-0.9112	-0.702	-0.6179	-0.7701	-0.8734	-1.229	-0.6905	-1.066	-0.6613	-0.8579	-0.6666
	2015	-1.108	-0.7412	-0.9377	-0.75	-0.6997	-1.297	-0.8085	-0.692	-1.052	-0.8297	-0.6486	-1.267	-1.332	-1.338	-1.657	-0.7994	-0.9044	-0.8763	-0.905	-0.7445	-0.6219	-0.6176	-1.214	-1.279	-0.7787	-0.7064	-0.6479	-0.9439	-0.7696
	2016	-0.8148	-0.8254	-0.8503	-0.68	-0.8632	-0.7221	-0.6958	-0.6475	-0.6999	-0.6927	-0.7151	-2.43	-1.341	-0.9591	-1.127	-0.8433	-0.6523	-1.285	-1.044	-0.6914	-0.6823	-0.913	-0.9171	-0.8113	-0.8792	-1.256	-0.814	-0.7483	-1.431
	2017	-0.7854	-1.76	-1.315	-0.67	-0.6411	-0.7144	-0.7972	-0.7094	-5.398	-0.7461	-0.6812	-1.428	-0.7969	-0.9119	-1.72	-0.6253	-0.7756	-2.431	-0.8028	-0.6963	-0.7774	-2.097	-0.9769	-3.451	-0.8389	-1.608	-0.8603	-0.6851	-0.8276
	2018	-1.065	-0.9268	-0.9442	-0.74	-0.8186	-0.7617	-1.146	-0.6312	-3.797	-0.8331	-0.7499	-1.419	-1.469	-0.9923	-1.526	-1.66	-0.9995	-0.9821	-0.8575	-0.7419	-0.636	-0.7056	-0.84	-0.8845	-0.7363	-1.244	-0.9419	-0.7104	-0.7675
	2019	-1.151	-0.9462	-0.9741	-0.87	-0.6503	-1.016	-0.7156	-0.7073	-2.165	-0.8373	-0.844	-2.277	-4.463	-0.9485	-1.583	-1.139	-0.6646	-6.2	-0.9766	-0.7114	-0.6931	-0.6842	-1.04	-1.014	-0.9519	-1.423	-0.6534	-0.6923	-1.123
	2020	-0.873	-0.851	-1.156	-2.39	-0.9538	-0.7935	-0.6939	-0.892	-1.257	-1.073	-0.737	-1.134	-2.289	-0.767	-0.8298	-0.9636	-0.8743	-1.248	-1.591	-1.251	-0.71	-0.7863	-0.7763	-0.7339	-0.6461	-1.763	-0.8069	-0.774	-0.7888
