# Supplementary material for: Manufacturing sector spatial pattern evolution and its relationship with regional economic differences: Evidence from Jiangsu, China
Source: PLoS One. 2024 Nov 20;19(11):e0312135. doi: 10.1371/journal.pone.0312135 (PMC11578477; doi:10.1371/journal.pone.0312135)
Supplement: S5 File — (XLSX) [file pone.0312135.s005.xlsx]

## Sheet: Sheet1
	county	registered capital in 2018 (10000 yuan)
The newly registered capital of each county of the paper and paper products industry in 2018	Xuanwu	0
	Qinhuai	110
	Jianye	0
	Gulou(Nanjing)	0
	Pukou	510
	Qixia	1030
	Yuhuatai	110
	Jiangning	3460
	Luhe	2020
	Lishui	1161
	Gaochun	0
	Xishan	3614
	Huishan	1025
	Binhu	2
	Liangxi	0
	Xinwu	2998
	Jiangyin	4580
	Yixing	2535
	Gulou(Nanjing)	60
	Yunlong	50
	Jiawang	500
	Quanshan	0
	Tongshan	2716
	Fengxian	403
	Peixian	1792
	Suining	1684
	Xinyi	5260
	Pizhou	1043
	Tianning	578
	Zhonglou	438
	Xinbei	1820
	Wujin	18215.2
	Jintan	2485
	Liyang	0
	Huqiu	3510
	Wuzhong	4173
	Xiangcheng	625
	Gusu	410
	Wujiang	5570
	Changshu	4672
	Zhangjiagang	5110
	Kunshan	12399.1
	Taicang	5031
	Chongchuan	15
	Gangzha	120
	Tongzhou	15524
	Rudong	230785
	Qidong	66
	Rugao	1630
	Haimen	2579
	Haian	4490
	Lianyun	0
	Haizhou	0
	Ganyu	2543
	Donghai	378
	Guanyun	140
	Guannan	520
	Huaian	5930
	Huaiyin	320
	Qingjiangpu	55
	Hongze	23225
	Lianshui	245
	Xuyi	250
	Jinhu	3100
	Tinghu	110
	Yandu	447
	Dafeng	2235
	Xiangshui	720
	Binhai	1080
	Funing	2640
	Sheyang	790
	Jianhu	225
	Dongtai	1300
	Guangling	2019
	Hanjiang	1175
	Jiangdu	841
	Baoying	1055
	Yizheng	270
	Gaoyou	170
	Jingkou	0
	Runzhou	58
	Dantu	298
	Danyang	3853
	Yangzhong	2399
	Jurong	1690
	Hailing	700
	Gaogang	130
	Jiangyan	1440
	Xinghua	3301
	Jingjiang	438
	Taixing	1295
	Sucheng	2250
	Suyu	1608
	Shuyang	11421
	Siyang	3315
	Sihong	10870
