# Supplementary material for: Manufacturing sector spatial pattern evolution and its relationship with regional economic differences: Evidence from Jiangsu, China
Source: PLoS One. 2024 Nov 20;19(11):e0312135. doi: 10.1371/journal.pone.0312135 (PMC11578477; doi:10.1371/journal.pone.0312135)
Supplement: S6 File — (XLSX) [file pone.0312135.s006.xlsx]

## Sheet: Sheet1
year	CVGDPPC
2000	1.18083
2001	1.18505
2002	1.19761
2003	1.22396
2004	1.22534
2005	1.23551
2006	1.23438
2007	1.22723
2008	1.23601
2009	1.23577
2010	1.21504
2011	1.22901
2012	1.20951
2013	1.20501
2014	1.20397
2015	1.19212
2016	1.17847
2017	1.17721
2018	1.18482
2019	1.18101
2020	1.16702
