# Supplementary material for: Manufacturing sector spatial pattern evolution and its relationship with regional economic differences: Evidence from Jiangsu, China
Source: PLoS One. 2024 Nov 20;19(11):e0312135. doi: 10.1371/journal.pone.0312135 (PMC11578477; doi:10.1371/journal.pone.0312135)
Supplement: S7 File — (XLSX) [file pone.0312135.s007.xlsx]

## Sheet: Sheet1
year	M average values for 29 manufacturing sectors
2000	0.092985
2001	0.076554
2002	0.095214
2003	0.090636
2004	0.123303
2005	0.110701
2006	0.097611
2007	0.102213
2008	0.070225
2009	0.089704
2010	0.07711
2011	0.072986
2012	0.063884
2013	0.069547
2014	0.06604
2015	0.078959
2016	0.076395
2017	0.076646
2018	0.081528
2019	0.08492
2020	0.058477
