# Supplementary material for: Manufacturing sector spatial pattern evolution and its relationship with regional economic differences: Evidence from Jiangsu, China
Source: PLoS One. 2024 Nov 20;19(11):e0312135. doi: 10.1371/journal.pone.0312135 (PMC11578477; doi:10.1371/journal.pone.0312135)
Supplement: S8 File — (XLSX) [file pone.0312135.s008.xlsx]

## Sheet: Sheet1
	year	Per capita gross domestic product (yuan)	Highways in operation (km)
GDPPC and highways in operation in Jiangsu Province	2000	11765	58013
	2001	12879	58866
	2002	14369	60141
	2003	16743	65565
	2004	19790	78262
	2005	23984	82739
	2006	27868	126972
	2007	33798	133732
	2008	39967	140930
	2009	44272	143803
	2010	53525	150307
	2011	61464	152247
	2012	66533	154118
	2013	72768	156094
	2014	78711	157521
	2015	85871	158805
	2016	92658	157304
	2017	102202	158475
	2018	110508	158729
	2019	116650	159937
	2020	121333	158101
